# Supplementary material for: Dog Owners' Interaction Styles: Their Components and Associations with Reactions of Pet Dogs to a Social Threat
Source: Front Psychol. 2016 Dec 20;7:1979. doi: 10.3389/fpsyg.2016.01979 (PMC5168437; doi:10.3389/fpsyg.2016.01979)
Supplement: Supplementary file 1 [file DataSheet1.XLS]

## Sheet: final
ID	dog_age	owner_sex	dog_sex	castration	owner_age	dog_last_reaction	dog_attack	dog_passive	dog_appeasing	dog_friendly	dog_hidebehind	owner_neuroticism	owner_extraversion	owner_openness	owner_agreeableness	owner_conscientiousness	owner_warmth	owner_control	owner_social_support	o_food_communication	o_dna_support	o_dna_commands	o_dna_sounds	o_dna_praising	o_dna_petting	o_reunion_warmth	o_tow_play_score	o_tow_commands	o_tow_sounds	o_tow_enthusiasm	o_tow_praising	o_tshirt_support	o_commands_all	o_commands_praising	o_commands_petting	o_commands_authoritarian	o_teaching_communication	o_ball_style	o_ball_commands	o_ball_sound	o_ball_enthusiasm	o_ball_praising
1	16	m	f	intact	24	passive	1	0	0	0	0	1.08	3.5	2.25	2.92	3.5	-0.20254	-0.69262	-0.52923	4	3	3	2	4	3	3	3	1	2	2	2	3	3	2	2	3	4	3	2	1	1	1
2	134	f	m	intact	43	friendly_appeasing	0	0	1	0	0	3	2.5	2.92	3	1.83	-0.02551	0.32361	0.11257	2	3	4	2	3	1	3	3	3	2	2	2	1	1	2	2	1	2	1	1	2	1	1
3	33	f	m	castrated	43	aggressive	1	0	0	0	0	2.17	2.92	2.33	2.83	2.92	-0.73871	0.21673	-0.71207	3	4	1	1	3	3	3	4	3	1	2	1	1	1	1	1	1	4	3	2	2	2	4
4	65	f	f	castrated	42		0	1	1	0	0	1.25	2.33	2	3.08	2.33	1.46459	0.01351	1.232	2	3	3	1	2	1	3	1	3	1	1	1	3	3	3	3	3	3	2	3	1	1	1
5	20	f	f			retreat	0	0	1	0	0						0.275	-0.62888	0.90564	4	3	3	2	1	2	3	3	3	1	1	2	1	1	1	2	1	4	2	3	1	1	1
6	81	f	m	castrated	42	retreat	0	0	0	0	1	0.36	3.25	2.75	3	3.18	0.53332	-0.7434	0.00659	4	4	1	1	2	4	4	3	3	1	2	2	3	1	4	4	1	2	1	3	2	1	2
7	76	f	f	castrated	51	aggressive	0	0	1	0	0	0.83	2.75	2.83	2.5	2.92	-0.27288	-1.03582	0.14484	4	3	2	1	3	2	4	4	3	2	3	4	4	1	4	3	1	4	4	2	2	3	4
8	58	f	m	intact	17	aggressive	0	0	0	0	0						-1.27562	0.35935	-0.36267	4	4	2	1	3	3	3	4	1	1	2	1	3	1	3	4	2	4	3	3	2	2	2
9	98	f	m	intact	25							2.58	2.08	2.08	2.42	3.25	-0.80817	-0.53776	-0.84387	3	1	1	1	1	1	2	1	4	2	1	3	1	2	1	2	3	2	1	4	2	1	3
10	24	f	m	castrated	41	friendly_appeasing	0	0	1	0	0						-0.34761	-0.04474	1.17772	4	4	2	1	1	2	4	4	1	2	3	1	3	4	3	2	2	4	3	4	2	2	2
11	47	f	f	intact	41	aggressive	1	0	0	0	0	1.5	2.75	2.67	2.42	3.5	-0.54622	0.94553	-1.2106	3	4	2	1	4	4	3	1	3	1	2	3	2	1	2	1	1	4	3	3	1	2	4
12	70	f	f	castrated	31	passive	0	0	0	0	0	3.17	1.92	2.36	2.33	3	-0.35283	-0.77717	0.76086	4	4	1	1	1	3	4	3	3	2	2	2	3	4	3	4	2	4	3	4	2	3	3
13	157	f	f	castrated	43	friendly_appeasing	0	1	0	0	0	2.08	2.33	2	2.75	2.67	0.83553	-1.11147	-0.01215	2	3	2	2	3	1	4	4	2	2	3	4	3	4	2	2	3	3	3	1	2	2	2
14	18	m	f	intact	50	retreat	0	0	1	1	1	0.83	2.42	2.33	3.08	3	-0.72149	-0.35896	-0.95591	2	3	4	2	4	2	3	2	3	1	1	2	4	4	4	3	2	3	2	3	2	1	2
15	18	m	f			aggressive	0	0	0	0	0						0.04987	-0.77296	0.39113	3	4	2	2	2	4	4	3	1	1	2	1	2	4	2	2	3	3	3	3	2	2	2
16	73	f	m	castrated	32	retreat	0	0	0	0	1						2.1819	-0.37493	0.63619	2	4	3	1	3	3	3	3	3	2	1	1	3	2	3	2	1	4	1	4	2	2	3
17	30	f	f	castrated	29	retreat	0	0	0	0	1	2.58	2.58	1.92	2.83	3.5	-0.43896	-1.20748	-1.94327	2	3	4	1	4	4	3	3	1	2	3	4	3	4	4	4	2	2	3	3	2	3	4
18	19	f	f	intact	46												-0.58794	0.15058	1.21187	3	2	1	1	1	1	3	3	3	2	3	1	1	4	4	1	3	2	1	4	2	1	4
19	20	f	m	intact	26	friendly_appeasing	0	1	1	0	0	2	2.75	3	2.08	2.58	0.53988	-0.57455	1.02815	4	3	4	2	3	2	3	3	3	2	2	1	3	1	3	4	1	4	3	2	2	2	2
20	113	f	m	castrated	68	friendly_appeasing	0	1	1	0	0	1.58	2.08	2.42	3.17	3.17	-1.36769	1.50355	-2.05945	3	2	2	2	1	2	3	1	2	1	3	3	3	2	4	3	1	2	3	2	2	3	3
21	115	f	m	castrated	28	passive	0	1	0	0	0	1.58	2.92	3	1.25	3.08	1.19776	0.399	0.29661	3	4	2	1	2	3	2	2	3	1	1	1	4	4	3	2	2	4	1	4	2	2	3
22	25	f	f	intact	22	aggressive	0	0	0	0	0	2.08	2.92	3.25	2.42	3.08	1.13787	-0.85817	0.80539	2	4	1	1	1	4	3	3	3	1	2	3	2	4	3	4	3	3	3	3	2	2	4
23	7	f	m	intact	46	aggressive	0	0	0	0	1	1.58	3	2.58	2.75	2.83	0.3018	-0.27025	0.56893	2	2	2	1	1	4	1	2	3	1	1	3	2	1	2	2	1	2	2	2	1	1	1
24	86	f	m	intact	30	retreat	0	0	0	0	1	2.33	2.42	2.58	2.83	2.58	1.31546	0.49428	0.85203	3	3	1	1	2	4	3	3	3	2	2	3	4	4	4	3	1	4	3	3	2	3	4
25	23	f	m	castrated	41	retreat	0	0	0	0	0	1.08	2.33	3.5	3.25	2.25	1.0464	0.64991	-0.35097	4	4	1	1	2	4	4	3	1	1	2	2	2	3	1	2	1	4	3	1	1	2	2
26	22	f	m	intact	51	friendly_appeasing	0	0	0	0	0						-0.89156	0.28376	0.42192	4	4	2	1	3	4	3	3	2	2	2	1	3	2	2	3	3	4	4	3	2	3	2
27	25	f	m	castrated	36	friendly_appeasing	0	0	1	1	0	1.67	2.58	2.17	2.92	3.08	0.26302	0.01733	0.45156	3	4	2	1	4	4	3	1	1	1	1	1	4	1	4	2	1	4	3	3	1	2	2
28	26	m	f	intact	48	friendly_appeasing	0	0	0	0	0	0.44	2.89	2.56	2.88	3.25	-0.02587	1.16415	-0.01244	3	2	2	1	1	3	2	3	1	1	2	1	2	3	1	1	3	2	2	2	1	1	1
29	19	f	f	castrated	42	retreat	0	0	0	0	1						1.27077	1.07513	1.13606	4	2	1	1	1	1	2	3	2	1	2	4	3	4	1	2	1	4	2	2	1	1	1
30	114	f	m	castrated	42	aggressive	0	0	1	0	0	1.08	2.75	2.33	2.92	3.08	-0.22569	0.40543	0.73488	2	3	2	1	2	2	2	2	2	1	1	1	4	1	3	3	1	3	1	4	2	1	2
31	26	f	f	intact	21	retreat	0	0	0	0	1						1.65063	-0.73559	0.39078	1	3	2	1	1	2	4	3	3	2	2	4	4	1	2	4	1	3	3	1	2	2	1
32	8	f	f	intact	26	passive	0	1	0	0	0	1.58	2.58	2.17	2.25	2.92	1.2049	-0.98655	0.04466	2	4	1	1	2	2	2	2	2	2	1	2	4	4	2	2	3	1	2	1	2	1	1
33	19	f	f	intact	56	retreat	0	0	1	0	1	1.25	2.42	2.42	2.67	2.83				2	3	3	1	2	1	4	2	2	1	1	2	3	1	3	3	1	4	3	3	2	2	2
34	127	f	f	castrated	65	passive	0	1	0	0	0	2.5	2.42	2.25	2.42	2.75	0.42909	0.46047	0.46468	4	3	2	1	2	2	4	3	3	2	2	3	3	1	2	2	1	4	3	1	2	2	3
35	20	f	m	intact	49	friendly_appeasing	0	0	1	1	0	2.5	2.08	2.33	2.83	2.83	1.35321	0.74136	1.06306	3	3	1	1	1	4		2	1	1	1	3	4	1	2	4	1	2	2	3	2	1	1
36	7	f	m	intact	16	aggressive	0	0	1	0	1	3.08	2.25	2	2.58	1.75	-0.08647	1.93458	-1.21623	2	4	1	2	4	4	3	2	1	1	1	1	3	3	4	2	1	3	1	4	2	1	2
37	99	f	m	castrated	47	aggressive	0	0	1	0	0	3.17	2.75	3	3.25	2.58	0.53556	-0.42021	0.32329		1	1	1	1	1	2	3	1	1	2	1	3	2	2	2	1	3	3	1	1	2	4
38	19	f	f			friendly_appeasing	0	0	0	1	0	1.17	2.75	2.25	2.75	3.08	-0.02604	0.90408	1.41259	3	4	2	1	4	4	3	3	2	1	2	1	4	1	4	2	1	4	1	3	1	2	1
39	94	f	f	intact	44	passive	0	1	0	0	0						0.18915	-1.43505	0.58989	2	4				4	3	3	1	1	2	2	3	2		3	2	2	4			3
40	18	m	f	castrated	67	friendly_appeasing	0	0	1	0	0						-1.15827	0.74828	-1.04897	3	4	2	1	3	3	3	4	1	1	3	4	3	2	2	2	1	4	4	2	2	3	4
41	99	f	f	castrated	50	passive	0	1	1	0	0	1.58	2.08	2.42	3.17	3.17	-0.12957	0.8487	-0.05195	1	3	1	1	2	3	2	1	2	2	2	3	3	2	3	2	3	2	2	3	2	1	1
42	17	f	f	intact	29	retreat	0	0	1	0	1	1.92	3.08	2.33	2.42	3.67	-0.81181	0.04145	0.40174	3	3	1	1	2	4	3	2	2	1	2	2	3	4	2	4	2	3	1	4	1	2	1
43	18	f	m	intact	27	friendly_appeasing	0	0	1	0	0	1.08	2.5	2.83	2.67	3.5	0.78183	-0.41461	-0.4386	3	3	1	1	2	4	3	1	4	1	2	4	3	1	2	2	1	3	1	4	2	2	4
44	9	f	m	intact	24	aggressive	1	0	0	0	1	2	2.42	2.3	2.25	2.75	-0.5072	0.60176	0.59748	4	4	2	2	3	4	4	3	2	1	2	3	3	2	4	3	2	4	1	3	2	2	1
45	34	f	f	intact	40	aggressive	1	0	0	0	0	2.33	2.67	2.67	2.83	3.33	1.17546	1.70294	1.25851	4	4	2	1	4	3	3	3	2	1	1	3	3	4	3	3	3	3	3	1	2	2	3
46	84	f	m	castrated	29	retreat	0	0	0	0	1	0.42	2.83	2	2.42	3.83	0.32893	0.41307	0.783	3	4	2	2	3	4	2	3	3	2	2	3	3	3	3	3	1	3	1	4	1	2	3
47	22	f	f	castrated	37	friendly_appeasing	0	0	1	1	0	1.67	2.17	2.58	2.67	3.17	-1.60589	-0.01826	0.18884	2	4	2	1	4	3	4	3	4	2	3	4	2	3	1	2	1	2	1	4	1	2	3
48	19	m	m	intact	50	friendly_appeasing	0	0	1	0	0	2.75	1.25	1.67	2.58	2.08	-1.65938	-0.68408	-0.82102	3	3	1	1	2	1	3	3	2	1	2	3	3	4	4	2	3	3	1	4	1	1	2
49	8	f	m			friendly_appeasing	0	1	0	0	0	1.17	2.92	2.08	3	3.33	1.18301	0.09082	0.81525	3	4	1	1	4	4	2	3	1	2	2	4	4	4	4	4	3	3	1	3	1	1	2
50	143	f	f	castrated	66	passive	0	0	1	0	0	0.42	2.25	2.17	2.17	2.92				4	2	4	1	3	3	4	3	2	1	2	1	3	2	1	4	2	4	1	3	2	2	2
51	39	f	f	castrated	40	aggressive	0	0	0	0	0	1.08	2.33	3.5	3.25	2.25	0.8663	-0.61972	0.51464	3	3	2	1	1	2	4	4	3	1	2	3	3	1	2	3	1	4	1	4	1	1	1
52	180	m	m	intact	51	friendly_appeasing	0	0	1	0	0	0.25	2.5	3.58	2.5	3.5	0.49664	-1.04356	0.34438	3	3	1	2	4	1	4	4	1	1	2	3	4	4	3	2	2	3	4	1	2	3	4
53	47	f	m	intact	25	aggressive	1	0	0	0	0	1.25	2.5	2.17	2.5	3.25	1.12433	0.00167	0.91805	2	3	1	1	1	3	3	3	1	1	2	1	3	4	2	2	1	3	3	3	2	2	2
54	36	f	f	castrated	45	friendly_appeasing	0	0	1	0	0	1.83	2.92	2.75	3.08	3.42	0.49391	1.15585	-0.92162	4	3	1	1	2	2		3	1	1	2	4	3	2	2	2	1	1	4	2	2	2	4
55	20	f	m	intact	41	friendly_appeasing	0	1	1	0	0	1.25	3	2.67	2.75	2.5	-0.33247	-1.04741	1.26469	4	2	3	1	4	1		1	1	1	2	4	3	3	1	1	3	2	1	2	1	1	3
56	114	f	f	castrated	34	passive	0	0	1	0	0	1.17	2.33	1.83	2.5	3.08	0.31466	-0.98916	0.98678	4	3	4	1	1	2	3	3	2	2	3	4	4	2	3	2	1	4	1	3	2	2	2
57	15	f	f	castrated	28	aggressive	0	0	0	0	0	2	3	3.17	2.67	2.33	0.34532	-1.05139	0.54298	1	1	4	1	2	2	3	1	2	2	1	2	1	2	2	2	1	1	1	2	1	1	2
58	19	f	m			aggressive	1	0	0	0	0	1.08	2.33	2	2.33	2.75	-1.00003	0.03741	-1.30417	4	2	4	1	3	1	4	1	2	1	3	4	4	1	3	2	1	3	3	2	2	3	2
59	21	f	f	intact	41	friendly_appeasing	0	0	0	0	0	1	2.92	2.17	2.67	3.83	0.54224	0.60403	-1.5614	1	3	2	2	4	3	4	1	1	1	2	1	3	2	4	3	1	3	3	2	2	2	3
60	12	m	f	intact	46	passive	0	0	1	0	0	0.58	1.83	3.42	2.92	2.67	1.63018	1.55158	1.10007	4	2	1	1	2	3		4	2	1	3	4	4	1	1	1	1	4	2	3	2	2	1
61	129	f	m	castrated	34	aggressive	0	0	1	0	0	1.17	2.33	1.83	2.5	3.08	-0.39896	-0.1168	-1.35311	1	3	2	1	4	4	4	3	2	1	2	3	4	3	3	3	3	2	2	1	2	1	1
62	22	f	f	intact	27	aggressive	0	0	0	0	0	1.42	2.92	2.67	3.42	2	-1.24374	-1.09319	-0.79043	4	3	2	1	4	2	3	3	2	2	3	4	3	3	2	1	3	3	1	3	2	2	1
63	24	f	m	intact	29	retreat	0	0	0	0	1	1.83	2.33	2.17	3.08	3.17	-1.34602	-0.2357	0.04174	4	2	3	1	3	2	2	2	1	1	1	2	4	2	4	4	1	3	2	2	1	2	3
64	53	f	m	castrated	43	friendly_appeasing	0	0	1	0	0						0.27053	-0.80504	0.018	3	1	2	2	1	1	2	1	4	2	2	4	3	3	4	4	3	4	3	4	2	2	1
65	91	f	m	castrated	37	friendly_appeasing	0	0	1	0	0	1.67	2.17	2.58	2.67	3.17	-1.28006	0.31984	0.0605	4	4	1	1	3	4	4	3	3	2	2	4	3	1	2	2	1	4	3	2	2	2	4
66	19	f	m	intact	22	retreat	0	0	1	0	0						-0.176	-0.99033	-0.11708	3	3	2	1	4	4	3	3	1	1	3	4	2	4	4	1	3	3	1	4	2	2	1
67	10	f	f	intact	28	retreat	0	0	1	1	0									4	2				1	4	3			2	4	2	3		3	1	3	2			1
68	95	m	m	intact	49	friendly_appeasing	0	0	1	0	0	1.5	1.83	2.83	2.58	2.92	0.78911	-0.58755	-0.17917	3	2	4	1	2	4	4	4	1	1	2	4	3	1	2	1	1	2	3	2	1	2	3
69	19	f	f	intact	55	friendly_appeasing	0	0	1	0	0	1.67	2.25	2.75	3.25	2.83	-0.67366	-1.07488	-1.22703	2	2	2	1	3	2		1	3	2	1	2	1	2	2	2	3	2	1	3	1	1	1
70	19	m	f	intact	29	aggressive	1	0	0	0	0	1.17	2.08	2.67	2.42	2.25	-0.73579	-0.82574	0.45698	4	3	2	1	3	4	3	3	3	1	3	3	2	3	2	2	3	4	1	4	2	2	1
71	18	m	m	intact	24	retreat	0	0	0	0	1	1.08	2.33	2	2.67	3.67				4	4				4	3	1	3		2		4	2		3	2	4	3			2
72	88	f	f	castrated	28	retreat	0	0	0	0	0	3.25	2.83	3.33	1.75	2.75	1.84422	-0.22483	0.55435	4	3	3	1	3	2	4	3	2	2	3	4	3	3	2	1	1	4	3	4	2	3	4
73	38	f	f	castrated	45	friendly_appeasing	0	0	1	0	0	2.25	2.17	2.5	2.25	2.58	-1.49084	-0.00153	-0.27317	4	3	3	2	3	2	4	3	3	2	2	3	4	4	1	4	3	2	1	4	2	2	1
74	10	f	f	intact	39	aggressive	0	0	1	0	0	1.17	3.17	2.25	3	2.83	0.84995	-0.63204	1.72846	2	2	1	1	1	1	2	3	3	2	2	3	4	4	2	3	3	4	1	3	2	1	2
75	16	f	m	intact	40	retreat	0	0	1	0	0	1.83	2.83	3	2.92	3.33	-1.14091	0.03853	1.08544	3	4	1	1	4	2	4	4	4	1	3	3	3	2	2	2	2	4	4	3	1	2	1
76	19	f	f	intact	55	aggressive	1	0	1	1	0	1.67	2.25	2.75	3.25	2.83	-0.39942	-0.68621	-0.6793	1	3	1	1	4	3	2	1	3	1	1	1	3	3	1	1	3	2	2	1	2	1	1
77	20	m	m	intact	45	friendly_appeasing	0	0	1	0	0	1.25	2.92	3.25	2.33	3				1	4	2	1	3	4	4	1	1	1	2	3	3	3	3	2	1	3	3	4	2	3	2
78	18	f	m	intact	13	friendly_appeasing	0	0	1	0	0	2.58	2	2.25	2.5	2.67	-0.0174	-0.1485	1.2574	3	2	2	1	2	1	2	1	4	1	1	4	2	2	1	2	1	3	1	3	2	1	1
79	17	f	m	intact	24	friendly_appeasing	0	0	1	0	0	1.58	2.83	2.58	2.75	2.67				3	3	2	2	3	4	3	1	4	1	1	1	3	1	2	2	3	4	1	3	2	1	2
80	7	f	m	intact	33	aggressive	0	0	1	0	0	2.75	1.58	3.5	2.58	2.42	1.76778	-0.8153	0.64259	4	4	1	1	3	4	2	3	3	2	2	4	2	3	3	2	1	3	1	4	2	2	1
81	23	f	f	intact	38	aggressive	0	0	0	0	0	0.58	3	2.58	3.17	2.92				3	3	1	1	1	4	3	3	1	1	2	1	3	1	1	3	1	2	3	1	2	2	1
82	48	f	m	intact	27	friendly_appeasing	0	0	1	0	0	1.67	1.58	2.08	2.08	2.67	-1.08152	0.81971	-0.12895	4	4	1	1	3	4		2	2	1	2	3	3	1	2	3	1	3	2	1	1	1	1
83	26	f	f	intact	41	retreat	1	0	0	0	1	1.08	2.33	3.5	3.25	2.25	0.42009	-0.97451	0.30849	3	4	2	2	4	4	3	3	3	1	2	3	3	1	1	3	3	3	3	1	1	2	3
84	20	m	f	intact	52	aggressive	0	0	0	0	0						-0.68906	0.45331	-1.2186	4	2	1	1	2	1	4	3	1	2	2	1	4	3	1	2	2	4	3	2	2	3	4
85	44	f	f	castrated	21	aggressive	0	0	0	0	1	2.75	3.25	2.92	3.25	3.25	1.40903	-0.96065	0.48276	1	2	1	1	3	2	3	3	3	1	2	4	3	1	4	4	1	2	3	1	1	2	3
86	94	m	m	intact	45	retreat	0	0	0	0	0						-0.28854	0.71935	0.33403	3	3	1	1	2	4	4	1	3	1	2	1	4	3	1	2	2	4	1	4	1	2	2
87	21	m	f	intact	42							0.25	1.75	2.5	1.92	3.25	0.05032	-0.4859	1.24019	2	2	3	1	2	1	2	3	1	1	2	3	1	3	2	2	1	2	2	4	1	1	1
88	20	f	f	intact	25	retreat	0	0	0	0	1	1.58	2.58	2.17	2.25	2.92	0.66589	-0.64753	0.48513	3	3	4	1	4	3	4	3	1	2	2	1	3	3	2	2	2	2	1	3	2	2	4
89	40	f	f	intact	25	aggressive	0	0	1	0	1						1.11073	-0.84227	1.71822	2	3	2	1	2	1	2	3	1	1	2	1	4	3	1	1	1	3	2	1	1	1	1
90	20	f	m			retreat	0	0	0	0	1	0.42	2.83	2	2.42	3.83	-0.08047	0.51444	0.11949	1	2	1	1	1	2	2	2	3	1	1	1	3	4	2	3	3	2	1	3	1	1	1
91	18	f	m	intact	25	aggressive	1	0	0	0	0	1.25	2.5	2.17	2.5	3.25	0.28816	0.42879	1.23692	3	2	2	1	1	2	1	1	3	1	2	4	2	1	2	2	2	4	1	2	1	1	2
92	20	f	m	castrated	20	aggressive	0	0	0	0	1	1	2.83	2	2.83	2.83	0.15388	-0.05468	0.93447	1	4				4	3	4			2	4	4	2		4	1	4	1			2
93	20	m	m	intact	16	aggressive	0	0	0	0	1	1.67	2.75	1.5	1.83	2.25	0.15572	0.97922	1.01449	4	3	2	1	3	2	4	3	1	1	2	2	4	4	3	4	3	4	3	4	2	3	3
94	27	f	m	castrated	64	friendly_appeasing	0	0	1	0	0	1.83	2.08	2	2.75	2.83	0.71653	1.43311	0.36448	4	2	2	1	3	1	3	1	4	2	2	4	4	2	3	2	3	3	1	4	2	2	3
95	135	f	f	castrated	42							2	2.33	2.17	3.08	2.75				3	3	2	1	2	2	2	1	3	1	2	1	2	1	2	2	1	4	3	2	1	2	2
96	20	m	f	castrated	47	retreat	0	0	0	0	1	1.75	2.08	3.42	1.83	2.83	0.8089	-0.59069	0.72524	4	4	1	1	4	4	4	4	3	2	3	3	4	1	3	2	1	4	3	3	2	2	3
97	147	f	f	intact	60	friendly_appeasing	0	0	1	0	0	1.17	2.58	2.33	2.92	3.83	-1.70833	0.80668	-1.23104	1	4	3	2	3	4	4	4	2	2	2	1	3	1	4	1	1	3	3	3	2	2	1
98	19	f	f			friendly_appeasing	0	0	1	0	0						1.38859	0.10434	0.50685	1	3	3	1	3	3	4	3	3	1	1	1	1	1	3	3	1	3	3	2	2	2	3
99	70	f	f	castrated	27	retreat	0	0	0	0	0	1.17	3.08	2.92	2.5	2.83	-0.35229	-0.14065	-0.05292	2	1	3	1	2	1	3	3	4	2	2	2	3	1	2	4	3	3	2	4	2	1	1
100	91	f	m	castrated	41		0	0	1	0	0						-0.4476	1.26313	-0.23312	2	4	1	1	2	2	4	3	2	1	2	3	3	1	4	4	1	3	2	1	1	1	1
101	58	f	f	intact	25	aggressive	0	0	1	0	0	1.58	2.75	2.17	3	2.75	0.98105	0.07681	1.61166	4	3	4	2	1	1	3	4	1	1	3	2	4	1	4	3	1	4	3	1	1	2	1
102	7	f	m	intact	43	aggressive	1	0	1	0	0	1.33	2.33	3	3.08	2.92	-0.32291	1.43999	1.51213	3	3	2	1	2	1	4	3	2	1	1	1	2	4	1	1	1	3	2	3	2	1	2
103	19	f	m	intact	43	retreat	0	0	1	0	0	1.17	3	2.58	2.92	2.92	0.17609	0.2578	-0.22782	4	3	4	2	3	2	3	1	1	1	2	1	4	1	4	3	1	3	3	3	1	2	2
104	24	m	f	intact	56	retreat	0	0	0	0	1	1.25	1.92	2.25	2.25	2.67	-0.97912	-0.58897	-1.25469	2	1	2	2	1	1	3	3	3	1	1	2	1	1	1	2	1	3	3	1	2	2	3
105	17	f	f	intact	25	aggressive	1	0	0	0	0	1.42	2.92	2.33	3.08	2.83	-0.89212	-0.0654	0.01234	3	4	2	1	4	4	4	1	4	2	1	3	4	2	3	3	1	4	2	3	1	1	1
106	26	f	f	intact	42	friendly_appeasing	0	0	1	0	0	0.36	3.25	2.75	3	3.18	0.48814	1.80213	1.48562	4	3	3	2	1	4	4	3	2	1	2	2	3	1	4	4	1	4	3	3	2	3	4
107	6	f	f	intact	24	retreat	0	0	0	0	1	2.33	1.58	2.42	2.42	3.25	0.77275	-1.08909	1.04902	1	3	3	1	3	4	4	1	2	1	3	4	3	3	1	2	3	2	1	3	1	2	2
108	136	f	f	castrated	53	friendly_appeasing	0	0	1	0	0	1.58	2.42	2.75	2.83	2.92	-1.47952	-0.5026	-1.48405	4	4	3	2	4	4	4	4	2	1	2	4	4	4	2	2	3	4	1	3	2	3	4
109	105	f	m	castrated	44	friendly_appeasing	0	1	1	0	0	1.67	1.92	2.33	2.08	2.58	-0.23288	0.04177	-0.22684	4	3	2	1	2	2	3	4	1	1	3	4	4	2	4	3	2	3	4	1	1	3	3
110	58	f	f	intact	26	friendly_appeasing	0	0	1	1	0	1.75	2.92	2.5	3.08	2.17	2.04222	0.09234	1.49655	4	4	1	1	2	2	4	3	1	1	2	2	4	4	1	1	2	4	4	1	2	3	2
111	126	f	m	castrated	33	passive	0	1	0	0	0	2.33	2.58	2.33	2.17	3.25	1.42881	-0.68485	0.16706	3	2	1	1	1	3		2	1	1	1	2	4	3	3	3	1	2	3	1	1	1	1
112	25	f	m	intact	45	aggressive	0	0	0	0	0	1.83	2.92	2.75	3.08	3.42	-0.00288	-0.7435	-0.26608	2	3	3	1	4	2	3	3	1	2	2	3	3	3	4	3	3	4	3	2	1	2	2
113	98	f	f	castrated	23	aggressive	0	0	1	0	0	1.33	1.75	3.58	3.25	2.25	0.17568	-0.64957	0.6509	4	4	4	2	4	4	4	1	1	1	2	3	3	4	4	4	3	3	1	2	2	2	1
114	19	f	f	intact	36	retreat	0	0	1	0	0	1.92	2.58	1.83	3	3.17	-0.77298	-0.0431	-1.08591	2	4	3	1	1	4	3	3	1	1	2	3	4	1	2	2	1	4	3	1	1	2	2
115	47	f	m	castrated	52	aggressive	1	0	0	0	0	0.83	2.42	2	3	2.92				4	2	3	1	2	1	3	2	1	1	1	1	3	4	2	2	3	3	1	4	2	1	1
116	19	f	f	intact	29	retreat	0	0	0	0	0	0.67	2.42	2.92	3.17	3.17	-0.01464	-0.29973	0.07794	2	4	1	1	1	2	2	4	3	1	3	4	2	2	3	2	3	2	2	3	1	1	2
117	7	f	f	castrated	23	passive	0	1	0	0	0	1.17	3	2.08	3.33	3	1.13902	1.9362	1.39177	1	4	2	1	3	3	2	3	3	1	2	2	4	3	2	2	1	2	2	4	2	1	1
118	22	m	f	intact	37			0	0	0	1	1.08	2.42	2.42	2.58	2.83				4	4	2	1	3	4	4	4	3	2	3	3	4	3	4	2	3	4	1	4	2	2	3
119	98	f	f	castrated	42	retreat	1	0	1	0	0						-0.40611	0.71049	-0.38649	1	4	1	1	1	3	2	1	3	2	1	2	4	1	2	2	1	2	1	3	2	1	1
120	126	f	f	castrated	71	aggressive	0	0	0	0	0	1.17	2.33	2.92	2	3.67	-0.71841	-0.35755	0.47429	2	3				2	3	1			2		1	1	2	2		4	3	4	1	2	2
121	53	f	m	intact	56	aggressive	0	0	0	0	0	2.58	2.58	3.58	3.08	2.58				1	4	3	1	2	3	4	4	1	1	2	4	3	2	2	2	1	3	3	4	2	3	2
122	25	f	f	intact	72	aggressive	0	0	0	0	0	1.33	2.58	2.75	2.75	3.33	-0.47089	0.03082	-0.1069	4	3	2	2	1	1	4	3	4	2	2	3	3	4	1	1	3	3	2	3	2	2	2
123	19	f	f			passive	0	0	1	0	0	2	2.25	2	2.08	2.83	0.49585	-0.277	-0.06298	4	4	2	1	3	3	4	3	1	1	2	1	4	1	4	2	1	3	2	1	2	2	2
124	30	f	f			friendly_appeasing	0	0	1	0	0	1.33	2.25	3.08	2.58	2.42	0.6945	-0.151	-0.50404	3	4	1	2	2	3	3	4	1	1	2	4	3	2	3	2	1	3	3	1	1	2	1
125	19	f	m	intact	40	friendly_appeasing	0	0	1	0	0	2.25	2.33	2.17	2.33	3.17	0.75511	0.66518	-0.06464	3	1	1	1	2	1	3	4	3	2	3	1	3	2	1	2	1	4	1	3	2	2	2
126	78	m	m	intact	49	passive	0	1	0	0	0	1.58	2.25	2.83	1.58	3.58	-1.68416	0.11471	-1.58325	4	4	4	2	4	2	4	4	4	2	3	4	4	4	4	3	3	3	3	4	1	2	4
127	50	f	f	intact	50	friendly_appeasing	0	0	1	0	0	1.17	2.58	2.33	2.92	3.83	-0.63392	0.71831	-1.08333	2	3	3	1	1	1	3	1	1	1	1	1	4	3	1	2	1	4	2	1	1	1	1
128	110	f	f	castrated	60	retreat	0	0	0	0	0	1	2.67	2.08	3	2.25	-0.95115	0.93115	-0.44447	2	2	1	1	1	3		2	1	1	1	1	3	3	2	1	3	4	3	1	1	2	2
129	24	f	f	castrated	19	friendly_appeasing	0	0	1	0	0	1.17	3.17	2.67	2.5	2.67				3	1	1	1	1	1	2	2	1	1	2	2	4	1	3	3	1	3	3	2	1	1	2
130	12	f	f	castrated	40	aggressive	0	0	0	0	0						-1.30814	-1.04819	-1.51769	4	4	1	1	1	2	3	2	1	1	1	1	4	2	2	4	1	4	2	3	1	1	2
131	25	f	f	intact	21	aggressive	1	0	1	0	1	3.58	2.83	1.75	3.08	1.25	-0.57047	0.4547	-1.04039	4	4	2	1	2	3	4	4	2	2	3	3	3	2	2	2	1	4	3	2	2	3	3
132	85	f	m	intact	25	friendly_appeasing	0	1	1	0	0	1.25	2.58	3.5	2.5	3.09	1.17567	-0.40451	-0.50978	2	3	2	1	2	2	1	3	2	1	1	3	3	1	3	2	1	1	1	4	2	1	2
133	18	f	f	intact	21	friendly_appeasing	0	0		0	0	1.33	3.33	2.67	3	3.08	-0.54372	-0.95067	-0.47541	4	4	3	2	4	4	4	3	1	1	2	4	4	1	4	4	1	3	3	3	2	2	4
134	166	f	f	intact	19	aggressive	1	0	0	0	0						1.80486	0.08575	0.56055	3	1	2	1	3	2	3	3	1	1	2	2	4	1	2	4	1	2	2	2	1	1	4
135	20	f	f	intact	44	passive	0	1	0	0	0	1.17	2.58	2.33	2.92	3.83	0.45499	1.15221	-0.98498	2						2	3	3	1	2	1	3	3	4	3	2	3	1	4	1	1	3
136	53	f	f	castrated	60	aggressive	0	0	1	0	0	2.33	2.58	3.08	2.92	3.92	-1.32209	-1.03247	-0.66682	1	3	1	1	2	3	4	4	1	1	2	4	3	3	4	2	1	3	3	1	1	2	3
137	19	f	m	castrated	42	friendly_appeasing	0	0	1	0	0	1.08	2.75	2.33	2.92	3.08	-0.04622	-0.82932	0.61519	4	2	2	1	1	1	4	1	3	1	2	3	4	1	1	2	3	3	1	2	1	1	1
138	10	m	f	intact	29	friendly_appeasing	0	0	1	1	0						0.06014	-1.49447	-0.35247	4	4	2	1	3	3	4	4	4	1	3	4	4	1	1	2	1	4	4	1	1	2	2
139	19	f	f	intact	28	aggressive	0	0	1	0	0	1.67	1.58	2.08	2.08	2.67	-0.21834	0.90385	1.13342	4	4	1	2	2	4	3	3	3	2	2	2	4	3	4	4	1	3	3	1	1	1	2
140	141	f	m	intact	28	aggressive	1	0	0	0	0	1.42	2.58	2.17	2.25	2.67				4	4	1	1	2	4	4	3	2	2	2	4	3	2	1	2	1	4	3	1	1	2	1
141	8	f	m	castrated	32	friendly_appeasing	0	0	1	0	0	1.67	3.08	2.55	3.83	2.75	-0.57372	0.0778	0.66149	4	4	1	1	4	4	4	3	1	2	2	4	4	2	4	4	1	3	4	1	2	2	4
142	6	f	f	intact	24	aggressive	0	0	1	0	0	0.42	3.25	2.5	2.67	3.42	-1.46307	0.42261	-0.62729
143	20	f	f	intact	32	aggressive	1	0	0	0	0									2	4	2	1	4	3	2	4	2	1	2	4	2	1	3	2	1	4	3	2	2	3	2
144	150	f	f	intact	39	passive	0	1	0	0	0	1.17	2.92	2.5	2.33	3.25	0.63097	-0.93068	0.54101	2	2	2	1	1	1	2	1	3	1	1	1	2	2	3	2	3	2	1	4	2	1	2
145	128	m	f	castrated	54	friendly_appeasing	0	0	1	0	0	1.58	2.25	2.75	2.67	2.83	-1.47031	0.9263	-2.21365	4	4	3	2	2	3	4	3	2	1	2	2	3	4	2	2	3	4	4	4	2	3	4
146	18	f	f	castrated	32	aggressive	0	0	1	0	0	1.67	2.25	3.33	2.92	1.67				3	3	2	1	2	2	2	3	1	1	2	1	3	2	2	4	1	3	1	3	1	2	1
147	25	f	f	intact	28	friendly_appeasing	0	0	1	0	0									4	4	3	1	4	4	4	4	1	2	2	3	3	3	4	4	1	3	3	4	2	2	3
148	7	f	f	intact	21	friendly_appeasing	0	0	0	1	0						0.21656	-0.57872	0.16343	4	2	4	2	2	1	4	1	2	1	1	1	2	1	2	1	1	3	2	3	1	1	2
149	18	f	f	intact	28	aggressive	1	0	0	0	0	0.92	3	2.33	2.58	3.17	-0.21104	1.25777	0.75149	2	3	1	1	1	3	3	2	2	1	1	1	2	3	3	4	3	2	2	2	1	2	1
150	19	m	m	intact	27	aggressive	1	0	0	0	0	1.75	2.42	3	2.58	3.25	0.61839	1.72615	-0.20866	4	4	2	1	4	4	3	4	3	2	2	3	3	4	4	4	3	2	1	4	1	2	3
151	160	f	f	castrated	71	friendly_appeasing	0	0	1	0	0	1.17	2.33	2.92	2	3.67	1.79373	0.12739	0.25769	3	4	2	1	3	4	3	4	2	1	2	3	4	1	2	3	1	3	4	3	2	2	4
152	18	f	m	castrated	52	friendly_appeasing	0	0	1	0	0	0.92	2.42	3.08	1.83	2.08	-0.40419	-0.64479	0.11015	2	1	3	1	1	3	3	1	3	2	1	3	3	2	1	2	1	1	2	1	1	1	1
153	32	f	f	intact	49	retreat	0	0	0	0	1						-0.88257	-0.10091	-1.77617	4	4	2	1	4	3	4	4	2	1	3	4	4	3	4	4	3	4	4	2	2	3	3
154	8	f	m	intact	55	aggressive	0	0	0	0	1	1.67	2.08	1.92	2.33	3.33	-0.02387	1.16423	-1.02691	4	4	2	1	1	3	3	2	1	1	2	3	4	3	4	2	1	3	3	3	1	2	1
155	93	f	f	intact	27	aggressive	1	1	0	0	0	1.5	2.58	2.08	2.75	2.58	-0.47933	0.69061	0.71762	2	2	4	1	3	2	3	1	2	1	1	2	3	4	1	1	2	2	3	4	2	2	1
156	75	f	m	intact	34	retreat	0	0	0	0	1	1	3.42	2.83	3.5	3.25	0.98791	-0.29587	0.86079	3	3	2	2	3	3	3	1	3	1	2	1	3	3	3	2	2	2	3	1	2	2	4
157	19	f	f	castrated	49	aggressive	0	0	0	0	0	1.33	2.33	2.25	2.42	3.18	0.0054	-0.01781	0.25406	4	4	3	2	4	3	4	3	1	2	3	4	3	4	4	4	3	4	1	4	2	2	3
158	24	m	f	intact	57	friendly_appeasing	0	0	1	0	0									3	4	2		4	3	4	3			2		4	2		3	1	3	1			1
159	99	f	f	intact	28	retreat	0	0	0	0	1	2	2.42	3.75	3.25	2.42	1.64228	0.13827	0.1906	3	3	2	2	3	2	2	1	4	1	2	3	2	1	2	2	1	2	1	4	2	2	3
160	17	f	f	castrated	40	retreat	0	0	0	0	1	1.17	3.17	2.67	2.5	2.67	0.14947	0.47045	-0.90792	1	3	3	1	4	2	3	1	3	1	2	3	4	3	4	4	1	2	3	2	2	1	1
161	20	m	f	intact	51	aggressive	0	0	0	0	0	0.25	2.5	3.58	2.5	3.5	-0.23063	-1.36818	-0.12984	4	3	1	1	1	2	3	3	2	1	2	2	3	1	4	2	1	4	1	4	2	1	1
162	106	f	m	intact	60	passive	0	1	0	0	0	2.08	1.83	2.25	2.17	2.17	0.3325	1.57085	0.37474	2	2	1	1	3	2	4	4	1	2	2	4	3	2	3	4	1	2	3	3	2	2	2
163	71	f	m	castrated	30			0	1	0	0	2.25	2.42	3.5	1.25	2.42				4	3	1	1	2	2	4	4	1	1	3	1	3	1	1	1	1	4	1	3	2	2	2
164	130	f	m	intact	52	aggressive	1	0	0	0	0	0.83	2.42	2	3	2.92	0.40358	-1.08086	-0.40258	2	2	4	1	3	1	3	1	1	1	3	4	2	2	2	2	1	2	1	4	1	1	1
165	7	f	m	castrated	60	friendly_appeasing	0	0	1	0	0	1.17	2.75	2.58	2.75	2.75				2	3	2	2	2	2	2	1	2	2	1	2	4	3	1	2	3	2	1	3	2	2	2
166	19	m	f	intact	31	aggressive	1	0	0	0	0						-0.01521	1.4843	-0.87252	1	3				3		3			2		3	1		2	1	3	3			2
167	66	f	f	intact	21	retreat	0	0	1	0	0	2.75	2.5	2.92	2.17	3.08	0.78615	0.10476	0.20802	2	2	1	1	1	1	4	2	1	1	1	2	3	3	1	1	1	1	2	1	2	1	1
168	18	f	f	castrated	19	passive	0	1	0	0	0						-0.80625	0.40703	-0.55991	2	2	2	1	2	1	2	1	2	1	2	3	3	2	2	2	1	2	1	4	2	2	3
169	11	f	f	castrated	70	passive	0	0	1	0	0	1.92	2.17	2.33	2.58	3.17	-1.07297	-0.21318	-0.89649	3	3	1	1	1	2	3	3	1	1	2	3	3	1	2	2	1	3	2	1	1	1	1
170	18	m	f	intact	50	friendly_appeasing	0	0	1	0	0	0.67	3.33	3.5	3.08	3.67	-2.05351	0.39526	-1.48458	3	4	2	1	3	2	4	4	3	1	3	3	4	2	2	2	2	4	3	3	2	3	4
171	19	f	m	intact	26	retreat	0	0	1	0	1	1.75	2.83	2.08	2.5	3.25	0.4653	1.49264	0.07268	3	2	3	1	2	1	3	3	2	2	2	4	1	4	3	2	3	4	3	4	2	2	2
172	28	f	f	intact	21	passive	0	1	0	0	0	0.58	3.25	2.67	3.5	3.25				1	2	1	1	2	2	3	3	1	1	1	2	2	2	3	3	1	2	2	1	1	1	1
173	6	f	f	castrated	26			0	0	0	1	1	2.25	3.17	2.83	2.5				2	3	2	1	2	2	4	3	2	1	1	3	2	2	2	2	1	3	4	1	2	2	3
174	68	f	m	intact	39	aggressive	1	0	0	0	0	1.75	2.58	2.33	3.17	2.67				3	4	1	2	3	4	2	3	1	1	2	3	3	2	4	3	3	3	1	4	1	2	1
175	118	f	f	intact	60	aggressive	0	0	0	0	1	1.75	2.17	3.17	3	2.08	-0.30828	-0.93573	0.75712	2	3	2	1	2	3	2	2	2	1	1	1	3	4	1	1	3	2	2	4	1	1	1
176	21	f	m	castrated	22	retreat	0	0	0	0	0						1.87847	0.52632	-0.11729	3						4	3	2	1	2	3	3	3	4	4	1	3	3	2	1	2	3
177	100	m	m	castrated	41	friendly_appeasing	0	1	0	0	0	1.08	1.83	2.58	2.5	3	0.28408	1.5922	0.0872	3	4	3	1	3	4	4	3	2	1	2	1	4	4	1	1	1	4	3	1	1	2	4
178	21	f	f	castrated	29	retreat	0	1	0	0	0						0.21036	0.67713	-1.24662	2	1	4	2	2	1	1	1	3	1	2	2	2	4	1	1	3	1	2	3	2	1	1
179	8	f	f	intact	45	friendly_appeasing	0	0	0	1	0	2.17	2.08	1.92	2.83	3.17				2	3	2	1	4	3		3	3	1	2	3	3	2	4	4	2	1	2	2	1	1	1
180	25	f	m	intact	53	aggressive	1	0	0	0	0	1.75	2.25	2.58	2.42	2.83	-0.53238	1.35958	-0.90873	3	2	3	2	3	3		1	2	1	2	3	1	2	2	2	3	1	1	4	2	1	2
181	122	f	f	intact	21	friendly_appeasing	0	1	1	0	0						-1.06483	0.03081	-1.63483	1	3	2	1	3	2	3	3	2	1	2	4	3	2	4	2	1	3	3	2	1	2	3
182	110	f	m	intact	43	retreat	0	0	0	0	1	2.08	2.33	2	2.75	2.67	1.22469	-0.05569	0.40197	4	4	1	1	3	4	3	1	4	2	2	3	3	3	2	3	3	4	2	3	2	1	2
183	14	m	m	intact	54	friendly_appeasing	0	0	0	1	0	1.58	2.25	2.75	2.67	2.83	-1.66032	0.05805	-0.45657	4	2	4	1	4	3	4	4	2	1	3	4	4	2	4	2	3	3	4	3	2	3	3
184	18	f	f	intact	46	friendly_appeasing	0	0	1	0	0	1.67	2.58	3.08	3.42	3.17	0.30818	-0.29205	-0.91203	2	1	1	2	2	1	1	2	1	1	1	1	4	4	1	1	3	2	3	3	1	2	3
185	45	f	f	intact	19	friendly_appeasing	0	0	1	0	0						0.5807	-0.41622	-1.22947	3	4	1	1	3	4	2	3	1	2	2	2	3	4	2	3	3	3	2	2	2	1	1
186	115	f	f	castrated	44	retreat	0	0	0	0	1	1.33	2.25	3.08	2.58	2.42				4	3	2	1	4	3	3	1	4	1	2	3	2	2	3	3	1	3	2	1	2	2	2
187	19	f	m	intact	40	retreat	0	0	0	0	0	1.17	3.17	2.67	2.5	2.67	0.45705	-0.35647	0.89509	4	3				3	2	1			1		1	4		2	3	3	2			1
188	75	f	m	intact	42	aggressive	1	0	0	0	0	1.83	2.42	2.58	3.08	2.83	-1.38837	0.35096	-1.4051	3	3	3	2	3	2	3	4	1	2	3	4	3	1	3	2	1	4	3	4	2	3	3
189	98	f	f			friendly_appeasing	0	0	1	1	0	1.75	2.5	3.67	2.33	1.91	-0.73255	-0.96629	-0.53378	2	2	1	1	1	1	4	3	1	2	2	4	3	4	2	3	3	3	2	1	1	2	1
190	20	f	m	intact	55	retreat	0	0	1	0	0	1.08	2.64	2.33	2.92	3.25	-1.1967	0.54008	0.12277	2	3	1	1	1	4	3	1	1	1	2	1	4	2	1	2	1	3	3	1	2	2	3
191	18	f	f	intact	33	friendly_appeasing	0	0	1	1	0	1.33	3.33	2.67	3	3.08	-0.94433	-1.29067	0.39543	4	2	4	2	3	1	3	1	3	1	2	2	3	4	2	2	3	4	1	4	2	2	3
192	7	f	m	intact	39	aggressive	0	0	0	0	0	3.33	1	3.08	3	3.33	0.09009	1.10736	0.71275	4	4	1	2	3	2	4	3	2	1	2	3	3	4	1	2	2	3	3	3	2	2	4
193	67	f	m	castrated	26	retreat	0	0	1	0	1	3.58	1.33	2.92	2.08	2.5	-0.16897	-1.53295	-0.09793	3	3	3	1	3	2	2	1	4	1	2	2	3	2	2	1	3	4	2	1	2	1	1
194	73	f	m	castrated	23	aggressive	0	0	1	0	0	1.33	1.75	3.58	3.25	2.25				1	2	1	1	3	1	4	2	1	1	1	1	2	1	1	3	1	3	1	4	1	1	4
195	77	f	f	castrated	29	aggressive	1	0	0	0	0	1	2.5	2.08	3.25	3.08	0.69666	-0.25353	0.62225	1	2	3		3	2	1	2	1	1	1	1	1	4	1	1	3	1	1	1	1	1	1
196	134	f	f	castrated	44	friendly_appeasing	0	0	1	0	0	2	1.42	3.08	2.58	3.17	-0.11477	-1.17149	-0.40451	2	3				1	3	3			2		3	1		2	1	3	2			1
197	18	m	m			passive	0	1	0	0	0						0.38336	-0.18794	0.79245	4	2				3	3	4			3		4	1		2	1	4	2			1
198	84	f	m	castrated	45	retreat	0	0	1	0	1	1.5	2	2.17	3.17	2.75	1.23518	-0.24202	-0.82049	2	3	4	1	2	4	3	3	3	1	2	1	4	2	4	4	1	4	3	2	2	1	2
199	79	f	f	castrated	21	friendly_appeasing	0	0	1	0	0	1.08	2.5	2.36	2.73	2.83	-0.64125	0.98693	-0.7859	3	2	2	1	1	1	4	3	3	2	2	3	3	3	1	2	3	3	2	2	1	2	1
200	37	f	f	castrated	60	aggressive	0	0	1	0	0	1.17	2.75	2.58	2.75	2.75	-1.13831	-0.1027	-0.08879	4	4				3	4	4			2		3	3		1	1	4	1			1
201	6	f	f	intact	27	aggressive	0	0	0	0	0	1.25	2.42	2.25	2.83	2.92	0.92423	0.08591	1.27617	2	1	1	1	1	1	3	1	3	1	2	2	4	2	2	2	2	2	2	3	1	1	1
202	108	f	m	castrated	50	aggressive	1	0	0	0	0	0.58	3.17	3.25	3.5	3.42	0.08037	-0.7722	-0.03813	3	2	4	1	2	1	3	3	1	1	2	3	3	3	2	2	1	2	3	4	2	2	4
203	18	f	f			friendly_appeasing	0	0	1	0	0	1.25	2.58	2.58	3	2.75	-0.60312	0.22379	0.21953	3	2	2	1	1	1	4	4	1	1	3	1	2	2	1	3	3	3	3	1	1	2	1
204	19	m	m	intact	50	friendly_appeasing	0	0	1	0	0						-0.14851	0.54563	0.03274	3	3				4	4	1			2		3	2		2	1	4	2			2
205	102	f	m	intact	66	retreat	0	0	0	0	0	0	3.67	3.17	3.33	3.75	-0.88092	0.13111	-1.32837	4	3	2	1	1	2	4	2	1	1	1	1	3	1	1	2	1	4	2	3	2	1	2
206	133	f	f	castrated	72	aggressive	0	0	1	0	0	2.5	2.58	3.08	3.25	1.58	2.11568	1.19332	1.00754	3	3	1	1	2	2	3	3	1	1	1	1	4	1	4	4	1	3	2	1	1	1	1
207	11	f	m	intact	33	aggressive	0	0	0	0	0	1.5	2.58	2.67	3	3.08	0.25653	0.76373	0.25084	3	4	2	1	4	2	4	3	4	1	2	2	3	2	3	2	1	4	3	3	1	2	3
208	44	f	f	intact	64	aggressive	1	0	0	0	1	1.83	2.08	2	2.75	2.83				4	3	1	1	1	3	4	3	1	1	2	2	3	3	1	2	1	3	3	1	2	1	2
209	35	f	f	intact	29	retreat	0	0	0	0	0	0.42	2.83	2	2.42	3.83	1.23712	-1.15683	0.02874	2	2	1	1	2	2	4	1	1	2	2	3	2	4	3	2	3	3	2	3	2	1	1
210	26	f	m	castrated	43	passive	0	1	0	0	0	0.67	2.75	3.17	3.5	3.33	-0.79515	-0.80649	-0.86703	1	4	1	1	4	1	4	2	1	1	1	1	3	4	1	2	3	2	2	1	1	1	1
211	25	m	f	intact	28	friendly_appeasing	0	0	1	0	0									2	4	3	2	4	4	4	4	1	2	2	3	3	4	2	4	2	4	3	2	2	2	4
212	18	f	f	intact	18	retreat	0	0	0	0	0	1.58	2.83	2.25	2.5	2.25	0.51589	-1.08457	0.64119	3	4	3	2	3	2	4	1	2	2	2	1	3	2	2	2	1	3	1	2	1	1	1
213	13	f	m	intact	31	aggressive	0	0	0	0	0	1.5	2.83	2.42	2.75	3.25	-1.73753	0.63348	-0.97899	4	4	2	1	4	1	4	4	4	2	3	4	3	3	4	4	2	4	3	4	1	3	3
214	26	f	m			aggressive	1	0	0	0	1	1.5	2	2.17	3.17	2.75	-1.05103	0.48531	-1.16232	3	1	1	1	1	1		1	4	1	2	3	1	1	1	1	1	2	1	4	1	1	1
215	91	f	m			retreat	0	0	0	0	0	1.08	3.5	2.25	2.92	3.5				3	2	1	1	1	4	4	4	1	1	2	4	3	2	2	4	1	3	4	3	1	3	4
216	23	f	m			retreat	0	1	1	0	0						1.20865	0.36961	0.55397	2	4				4		4			2	4	4	3		4	1	3	2			1
217	11	f	m	intact	42	retreat	0	0	0	0	1	1.83	2.42	2.58	3.08	2.83	0.13791	1.80707	-0.5516	3	4	2	2	4	3	3	3	1	2	2	2	3	1	2	2	1	3	4	1	1	2	2
218	21	f	f	intact	21	aggressive	0	0	1	0	1	2.75	3.25	2.92	3.25	3.25				4	2	2	1	1	2		2	1	1	1	2	3	2	3	2	1	2	2	2	1	1	2
219	59	f	f	intact	45	friendly_appeasing	0	1	1	0	0	1.17	2.75	1.83	3.25	3.33	0.02905	0.24709	-0.69192	2	2	4	1	1	4	4	3	4	2	3	2	2	3	1	3	1	3	2	2	2	1	2
220	34		f	intact	27	retreat	0	0	0	0	1	2.18	2.67	2.67	3.08	3.67	1.96547	-0.574	0.90411	4	4	1	1	4	3	4	4	1	1	3	1	4	3	2	2	1	4	4	4	1	3	4
